# Supplementary material for: In Vitro Cytotoxicity and In Vivo Antitumor Activity of Lipid Nanocapsules Loaded with Novel Pyridine Derivatives
Source: Pharmaceutics. 2023 Jun 16;15(6):1755. doi: 10.3390/pharmaceutics15061755 (PMC10304225; doi:10.3390/pharmaceutics15061755)
Supplement: Supplementary file 1 [file pharmaceutics-15-01755-s001.zip]

Archive with 1 entries (1 files):
- pharmaceutics-2438010-supplementary.pdf
